# Supplementary material for: Optimized between-group classification: a new jackknife-based gene selection procedure for genome-wide expression data
Source: BMC Bioinformatics. 2005 Sep 28;6:239. doi: 10.1186/1471-2105-6-239 (PMC1261161; doi:10.1186/1471-2105-6-239)
Supplement: Additional File 1 — R code of the OBC algorithm. [file 1471-2105-6-239-S1.R]

#-----------------------------------------------------------------------------------------------------------------------#
#															#
#		 			Optimized Between group classification: 					#
#		a new jackknife-based gene selection procedure for genome-wide expression data 				#
#															#
#					Author: Florent Baty	florent.baty@unibas.ch					#
#					Pulmonary Gene Research								#
#					Universit�tsspital Basel, CH-4031 Basel, Switzerland				#
#					http://pulmogene.unibas.ch							#
#															#
#						----- Version 1.00 -----						#
#															#
#					Last modification: September 5, 2005						#
#															#
#					Update available at: http://pulmogene.unibas.ch/obc				#
#															#
#-----------------------------------------------------------------------------------------------------------------------#

# ------
# How to
# ------
#
#	This R code make use has 2 package dependencies "ade4" and "made4"
#	These packages can be downloaded respectively in the CRAN package repository:  
# 		http://cran.r-project.org/src/contrib/PACKAGES.html
#	and in the Bioconductor package archive:
#		http://www.bioconductor.org/packages/bioc/stable/src/contrib/html
#
#	Once installed, "ade4" and "made4" must be loaded in the workspace:
#		library(ade4)
#		library(made4)
#	
#	Finally, load the OBC R code:
#		source("obc.R")

# --------------
# Main functions
# --------------
#
#	bga.opti	: optimized gene seletion procedure 
#		Arguments: 
#				-> training	: data.frame of n rows (genes) and p1 columns (samples). Rownames of the data frame correspond to unique gene identifiers.  
#				-> fac1		: vector of p1 factors indicating the grouping in the training set
#				-> test		: data.frame of n rows (genes) and p2 columns (samples). Rownames of the data frame correspond to unique gene identifiers.
#				-> fac2		: vector of p2 factors indicating the grouping in the test set
#				-> typeordi	: type of ordination: "coa" (correspondence analysis) or "pca" (principal component analysis) (default: "coa")
#				-> fex		: a positive coefficient corresponding to the number of convex hulls taken to select the initial subset of genes from which the optimization starts (default: 2)
#				-> dis		: distance taken for the inertia calculation: "euclidean", "manhattan" (default "euclidean")
#
#		NB: the genes in training set and in the test set must be identical and labelled similarly
#
#
#	plot.bga.opti	: plot the summary diagram of the OBC procedure showing the evolution of the optimized parameters 
#		Arguments: 
#				-> oo		: an object of class bga.opti
#
#
#	plot.predic	: plot the prediction of the test set based on an optimal subset of genes
#		Arguments: 
#				-> oo		: an object of class bga.opti
#				-> num		: number of genes to be included in the optimal subset of genes
#
#
#	get.subset	: returns the expression matrix based on the optimized selection of genes of a given size
#		Arguments: 
#				-> oo		: an object of class bga.opti
#				-> num		: number of genes of the subset of genes
#
# -------
#


#----------
##  Returns the N MINIMAL values of a vector
#
"nmin"<-function(vec,n){
    mini<-vector()
    for(i in 1:n){
        mini<-c(mini,which.min(vec))
        vec[which.min(vec)]<-'NA'    
    }
    return(mini)
}

#----------
##  Returns the N MAXIMAL values of a vector
#
"nmax"<-function(vec,n){
    maxi<-vector()
    for(i in 1:n){
        maxi<-c(maxi,which.max(vec))
        vec[which.max(vec)]<-'NA'    
    }
    return(maxi)
}

#----------
## PEELING FUNCTION - successive 2D convexhull when the number of BGA axes is 2
#
"extrchull"<-function(mat,k){
	hp<-vector()
	for(i in 1:k){
		hpts<-chull(mat)
		mat[hpts,]<-c(0,0)
		hp<-c(hp,hpts)
	}
	return(hp)
}

#----------
## PEELING FUNCTION - successive 2D convexhull when the number of BGA axes > 2
#
"extrchull3D"<-function(mat,k){
	hp<-vector()
	if(ncol(mat)==1){
		return(c(nmin(mat[1,],round(k/2)),nmax(mat[1,],round(k/2))))
	}
	for(i in 1:(ncol(mat)-1)){
		for(j in (i+1):(ncol(mat))){
			for(ik in 1:k){
				hpts<-chull(cbind(mat[,i],mat[,j]))
				mat[hpts,c(i,j)]<-0
				hp<-c(hp,hpts)
			}
		}
	}
	return(unique(hp))
}


#----------
## RETURNS THE PERCENTAGE OF SIMILARITIES 
## BETWEEN A MATRIX OF FACTORS AND A VECTOR OF FACTORS
#
"faccomp"<-function(tabfac, vecfac){
	# Compare each line of a table of factor with a given vector of factor
	if(ncol(tabfac)!=length(vecfac)) stop("Wrong dimensions")
	tabfac[,which(vecfac=="Normal")]<-rep("Normal",nrow(tabfac))
	fc<-vector()
	for(i in 1:nrow(tabfac)){
		if(!any(tabfac[i,]==vecfac)) fc<-c(fc,0)
		else fc<-c(fc,(as.integer(summary(tabfac[i,]==vecfac)["TRUE"]))/length(vecfac))
	}
	return(fc)
}


#----------
## FUNCTION THAT OPTIMIZE THE GENE SELECTION AND IMPROVE THE CLASS PREDICTION -- with peeling procedure
#
"bga.opti"<-function(training, fac1, test, fac2=NULL, typeordi="coa", fex=2, dis="euclidean"){
	library(ade4)
	library(made4)
	maxbgr<-vector()
	varbgr<-vector()
	predic<-vector()
	predic2<-vector()
	disratio<-vector()
	rand<-vector()
	rni<-vector()
	nr<-vector()
	sensi<-vector()
	speci<-vector()
	timeinit<-Sys.time()
	
	cat("Performing between group analysis...\n")
	bga1 <- bga(training,fac1,type=typeordi)
	
	if(length(levels(fac1))>2) top100<-extrchull3D(bga1$bet$co,3+fex)
	if(length(levels(fac1))==2) top100<-c(min.N(bga1$bet$co[,1],fex/2),max.N(bga1$bet$co[,1],fex/2))
	cat(paste("Number of genes in the initial subset:",length(top100),"\n"))
	cat(paste("Backward optimization:","\n"))

	init<-training[top100,]
    	while(nrow(init)>5){
		t1<-Sys.time()
        	bgratio<-vector(l=nrow(init))
		cat(paste("Number of genes:",nrow(init)))
		for(i in 1:nrow(init)){
            		ww<-init[-i,]
			bgj<-bga(ww,fac1,type=typeordi)
			weig<-bgj$ord$lw
			corweig<-vector()
			for(ii in 1:length(weig)){
				sumweig<-tapply(weig,fac1,sum)
				corweig[ii]<-weig[ii]*(1/(length(levels(fac1))*sumweig[fac1[ii]]))
			}
			ratio<-distance(mat=bgj$bet$ls,fac=fac1,weight=corweig*bgj$ord$lw,dis)
			bgratio[i]<-ratio
		}
		varbgr<-c(varbgr,var(bgratio))
		maxbgr<-c(maxbgr,max(bgratio))
		nr<-c(nr,nrow(init))
		rni<-c(rni,rownames(as.data.frame(init)[which(bgratio==max(bgratio)),]))
		init<-init[-which(bgratio==max(bgratio)),]
		bgavv<-bga(init,fac1,type='coa')
		sup<-suppl(bgavv,test[rownames(init),])
		predic<-c(predic,bga.jackknife(init,fac1)$summary[3])
		predic2<-rbind(predic2,as.character(sup$predicted))
		sensispe<-senspe(fac2,as.character(sup$predicted))
		sensi<-c(sensi,sensispe$sens)
		speci<-c(speci,sensispe$spe)
		st<-Sys.time()-t1
		cat(paste(" (",st," ",attributes(st)$units,")\n",sep=""))
	}
	if(!is.null(fac2)){
		fc<-faccomp(predic2,fac2)
		predic2<-cbind(predic2,fc)
		}
	timeend<-Sys.time()
	st2<-timeend-timeinit
	cat(paste("Total optimization duration: ",st2," ",attributes(st2)$units,"\n",sep=""))
	res<-list("between"=bga1, 
		"train.factors"=fac1, 
		"init"=training[top100,], 
		"testinit"=test[top100,], 
		"rownames"=rni, 
		"jackknife.crossvalidation"=predic, 
		"test.prediction"=predic2, 
		"test.factors"=fac2, 
		"BG.inertia"=maxbgr,
		"var.dist"=varbgr,
		"sensitivity"=sensi,
		"specificity"=speci,
		"number.rows"=nr
		)
	class(res) <- "bga.opti"
	return(res)
}


#----------
## FUNCTION THAT OPTIMIZE THE GENE SELECTION WITHOUT PEELING -- appropriate for low number of genes (<200)
#
"bga.opti2"<-function(training, fac1, test, fac2=NULL){
	library(ade4)
	library(made4)
	maxbgr<-vector()
	varbgr<-vector()
	predic<-vector()
	predic2<-vector()
	disratio<-vector()
	rand<-vector()
	rni<-vector()
	nr<-vector()
	sensi<-vector()
	speci<-vector()
	timeinit<-Sys.time()
	
	cat(paste("Backward optimization:","\n"))

	init<-training
    	while(nrow(init)>5){
		t1<-Sys.time()
        	bgratio<-vector(l=nrow(init))
		cat(paste("Number of genes:",nrow(init)))
		for(i in 1:nrow(init)){
            		ww<-init[-i,]
			bgj<-bga(ww,fac1,type='coa')
			weig<-bgj$ord$lw
			corweig<-vector()
			for(ii in 1:length(weig)){
				sumweig<-tapply(weig,fac1,sum)
				corweig[ii]<-weig[ii]*(1/(length(levels(fac1))*sumweig[fac1[ii]]))
			}
			ratio<-distance(mat=bgj$bet$ls,fac=fac1,weight=corweig*bgj$ord$lw)
			bgratio[i]<-ratio
		}
		varbgr<-c(varbgr,var(bgratio))
		maxbgr<-c(maxbgr,max(bgratio))
		nr<-c(nr,nrow(init))
		rni<-c(rni,rownames(init[which(bgratio==max(bgratio)),]))
		init<-init[-which(bgratio==max(bgratio)),]
		bgavv<-bga(init,fac1,type='coa')
		sup<-suppl(bgavv,test[rownames(init),])
		predic<-c(predic,bga.jackknife(init,fac1)$summary[3])
		predic2<-rbind(predic2,as.character(sup$predicted))
		sensispe<-senspe(fac2,as.character(sup$predicted))
		sensi<-c(sensi,sensispe$sens)
		speci<-c(speci,sensispe$spe)
		st<-Sys.time()-t1
		cat(paste(" (",st," ",attributes(st)$units,")\n",sep=""))
	}
	if(!is.null(fac2)){
		fc<-faccomp(predic2,fac2)
		predic2<-cbind(predic2,fc)
		}
	timeend<-Sys.time()
	st2<-timeend-timeinit
	cat(paste("Total optimization duration: ",st2," ",attributes(st2)$units,"\n",sep=""))
	res<-list("between"=bg, 
		"train.factors"=fac1, 
		"init"=training, 
		"testinit"=test, 
		"rownames"=rni, 
		"jackknife.crossvalidation"=predic, 
		"test.prediction"=predic2, 
		"test.factors"=fac2, 
		"BG.inertia"=maxbgr,
		"var.dist"=varbgr,
		"sensitivity"=sensi,
		"specificity"=speci,
		"number.rows"=nr
		)
	class(res) <- "bga.opti"
	return(res)
}


#----------
## PLOT THE PREDICTION OBTAINED BY A GIVEN NUMBER OF OPTIMIZED GENES
#
"plot.predic"<-function(oo,num){
	require(ade4)
	require(made4)
	if (!inherits(oo, "bga.opti")) stop("Object of class bga.opti expected")
	subnum<-get.subset(oo,num)
	print(dim(subnum))
	par(mfrow=c(1,1))
	plot(oo$between$bet$co[,1:2],col='gray',pch='.',xlab="BGA axe 1",ylab="BGA axe 2")
	points(oo$between$bet$co[paste("X",rownames(oo$init),sep=""),1:2],pch='+')
	points(oo$between$bet$co[paste("X",rownames(subnum),sep=""),1:2],pch=10)
	bgasub<-bga(subnum,oo$train.factors)
	sup<-suppl(bgasub,oo$testinit[rownames(subnum),])
	par(mfrow=c(1,1))
	x11()
	xrange<-c(min(c(bgasub$bet$ls[,1],sup[,1])),max(c(bgasub$bet$ls[,1],sup[,1])))
	yrange<-c(min(c(bgasub$bet$ls[,2],sup[,2])),max(c(bgasub$bet$ls[,2],sup[,2])))
	plot(0,0,col="white",xlim=xrange,ylim=yrange,xlab="BGA axe 1",ylab="BGA axe 2")
	s.class(bgasub$bet$ls,oo$train.factors,cellipse=0,add.plot=T)
	points(sup[,1:2])
	text(sup[,1:2],labels=colnames(oo$testinit),pos=3)	
}


#----------
## OPTIMIZATION PLOT
#
"plot.bga.opti"<-function(oo){
	if (!inherits(oo, "bga.opti")) stop("Object of class bga.opti expected")
	if(is.null(oo$test.prediction[,"fc"])){
		yrange<-range(c(oo$BG.inertia,oo$jackknife.crossvalidation/100))
		optitab<-cbind(nrow(oo$init):(nrow(oo$init)-length(oo$BG.inertia)+1),oo$BG.inertia,oo$jackknife.crossvalidation/100)
		plot(optitab[,c(1,2)],ylim=yrange,type='l',xlab="Number of genes",ylab="Percentage of ...")
		points(optitab[,c(1,3)],type='l',lty=2)
	}
	if(!is.null(oo$test.prediction[,"fc"])) 
		yrange<-range(c(oo$BG.inertia,oo$jackknife.crossvalidation/100,as.numeric(oo$test.prediction[,"fc"])))
		optitab<-cbind(oo$number.rows,oo$BG.inertia,oo$jackknife.crossvalidation/100,as.numeric(oo$test.prediction[,"fc"]))
		par(mar=c(5,4,4,4))
		plot(optitab[,c(1,2)],ylim=yrange,type='l',xlab="Number of genes",ylab="Optimization parameters")
		points(optitab[,c(1,3)],type='l',lty=2)
		points(optitab[,c(1,4)],type='l',lty=3)
		par(new=T)
		plot(optitab[,1],oo$var.dist,xlab="",ylab="",bty="n",type="l",lty=4,xaxt="n",yaxt="n")
		axis(side=4)
		mtext("Variance of % between group inertia",side=4,line=2.5)
}


#----------
## RETURNS THE EXPRESSION INTENSITY LEVEL OF A SUBSET OF OPTIMIZED GENES
#
"get.subset"<-function(oo,num){
	if (!inherits(oo, "bga.opti")) stop("Object of class bga.opti expected")
	init<-oo$init
	if(num>nrow(init)) stop(paste("Too large subset --- the initial subset only has",nrow(init),"genes"))
	if(num==nrow(init)) return(init)
	rem<-oo$rownames[1:(nrow(init)-num)]
	#print(rem)
	keep<-setdiff(rownames(init),rem)
	return(init[keep,])
}

#----------
## INERTIA DECOMPOSITION
#
"inertia"<-function(mat,fac,weight){
	if (!is.matrix(mat)) stop("Matrix 'mat' expected")
	if (!is.vector(fac) & !is.factor(fac)) stop("Vector of factor 'fac' expected")
	if (!is.vector(weight)) stop("Vector of factor 'weight' expected")
	if (nrow(mat)!=length(fac) & nrow(mat)!=length(weight)) stop("Number of rows in 'mat' and length of 'fac' and 'weight' must be identical")
	
	fac<-as.factor(fac)
	cmat<-t(t(mat)-colMeans(mat))
	dist<-rowSums(weight*cmat^2)
	totalIn<-sum(dist)
	distcentroid<-tapply(dist,fac,mean)
	betweenIn<-sum(distcentroid)
	res<-list("total.inertia"=totalIn,"between.inertia"=betweenIn)
	return(res)
}

#----------
## PERCENTAGE OF BETWEEN GROUP DISTANCE
#
"distance"<-function(mat,fac,weight,dis="euclidean"){
	dis<-c(dist(weight*mat,method=dis))
	disfac<-vector()
	for(i in 1:(length(fac)-1)){
		for(j in (i+1):length(fac)){
			if(fac[i]==fac[j]) disfac<-c(disfac,1)
			else disfac<-c(disfac,0)
		}
	}
	rate<-tapply(dis,disfac,mean)
	return(rate["0"]/(rate["0"]+rate["1"]))
}

#----------
## SENSITIVITY AND SPECIFICITY (true class: fac2; predicted: predic2)
#
"senspe"<-function(fac2,predic2){
	if (length(fac2)!=length(predic2)) stop("Factor and predicted vectors must have the same length")
	aa<-as.character(fac2)
	bb<-as.character(predic2)
	fac<-as.factor(c(aa,bb))
	vp<-fn<-vn<-fp<-vector()
	sensitivity<-vector()
	specificity<-vector()
	for(i in 1:length(levels(fac))){
		faci<-levels(fac)[i]
		#print(faci)
		vp<-c(vp,length(which(bb[which(aa==faci)]==faci)))
		fn<-c(fn,length(which(bb[which(aa==faci)]!=faci)))
		vn<-c(vn,length(which(bb[which(aa!=faci)]!=faci)))
		fp<-c(fp,length(which(bb[which(aa!=faci)]==faci)))
		sensitivity<-sum(vp)/(sum(vp)+sum(fn))
		specificity<-sum(vn)/(sum(vn)+sum(fp))
	}
	res<-list("sens"=sensitivity,"spe"=specificity)
	return(res)
}
